# Supplementary material for: Higher skin carotenoid levels are associated with lower risks of metabolic syndrome: a cross-sectional study in Vietnamese participants
Source: Front Nutr. 2026 Jan 22;12:1715158. doi: 10.3389/fnut.2025.1715158 (PMC12872504; doi:10.3389/fnut.2025.1715158)
Supplement: Supplementary file 2 [file Table_1.xlsx]

## Sheet: Supplimentary file 2
	Male			Female
Number of Subjects	105			173
Current Smoking※1	36(34.3%)			4(2.3%)			***
Alcohol Intake※1	57(54.3%)			4(2.3%)			***
Medication※1	61(58.1%)			85(49.1%)
Vegetable intake※2	48(45.7%)			93(53.8%)
Monthly income※3	69(65.7%)			85(49.1%)			*
Academic background※4	51(48.6%)			61(35.3%)			*
Skin carotenoid	4.98857	±	1.0967	5.6659	±	1.37123	***
Age (years)	50.5619	±	15.7211	52.6069	±	15.4003
Height (cm)	165.095	±	6.5185	154.387	±	6.20627	***
Weight (cm)	66.8429	±	10.6383	55.5017	±	10.1046	***
BMI (kg/m2)	24.4997	±	3.52998	23.3141	±	3.7514	*
Body fat percentage (%)	23.0381	±	7.42779	27.0676	±	9.1659	***
SBP (mmHg)	132.01	±	15.8924	126.867	±	19.6691	*
DBP (mmHg)	81.5619	±	11.4177	76.9306	±	11.5334	***
Blood glucose (mg/dL)	115.511	±	39.8689	115.61	±	53.2109
Blood triglyceride (mg/dL)	175.02	±	109.453	154.27	±	128.655
Blood LDL-C (mg/dL)	111.97	±	31.1368	115.738	±	31.4917
Blood HDL-C (mg/dL)	1.27019	±	0.261151	1.51503	±	0.378503	***
※1 Number of "Yes"
※2 Number of "Eat almost everyday"
※3 Number of "≧100,000VND/month"
※4 Number of "University" or "Graduate school"
BMI, body mass index; SBP, systolic blood pressure; DBP, diastolic blood pressure; LDL-C, low-density lipoprotein cholesterol; HDL-C, high-density lipoprotein cholesterol
The values are expressed as means ± S.D.
Student t-test was used for comparison of continuous variables between groups.
Pearson's Chi-squared test with Yates' continuity correction was used for comparison of categorical variables between groups.
* P < 0.05, ** P < 0.01, *** P < 0.001
